# Supplementary material for: The association of safety-net program participation with government perceptions, welfare stigma, and discrimination
Source: Health Aff Sch. 2023 Dec 21;2(1):qxad084. doi: 10.1093/haschl/qxad084 (PMC10986270; doi:10.1093/haschl/qxad084)
Supplement: qxad084_Supplementary_Data [file qxad084_Supplementary_Data.zip]

Archive with 2 entries (2 files):
- snp_access_coi_all_authors_120623.docx
- snp_access_supplemental_103023.docx
